# Supplementary material for: NGS method for parallel processing of high quality, damaged or fragmented input material using target enrichment
Source: PLoS One. 2024 May 29;19(5):e0304411. doi: 10.1371/journal.pone.0304411 (PMC11135680; doi:10.1371/journal.pone.0304411)
Supplement: S1 Table — The data includes DIN value, concentration, mean insert size, fraction duplicates, median target coverage and percent (pct) target bases covered at 150X for samples (FFPE-1, FFPE-2, FFPE-3, FFPE-4 and NA24143) prepared with library preparation strategies; HyperPrep (no fragmentation), HyperPlus fragmentation 6.5 min, HyperPlus fragmentation 12.5 min, combination of HyperPrep and Hyper Plus fragmentation 12.5 min. (XLSX) [file pone.0304411.s001.xlsx]

## Sheet: S1
S1 Table
Sample	Treatment	DIN value	Concentration (ng/µl)	Mean insert size (bp)	Fraction duplicates	Median target coverage	Pct target bases 150X
FFPE-1	HyperPrep	1.0	25.893	118	0.686	121	0.346
FFPE-1	HyperPlus 6.5min		11.725
FFPE-1	HyperPlus 12.5min		14.542	110	0.690	78	0.262
FFPE-1	HyperPrep + HyperPlus 12.5 min		26.280	110	0.636	130	0.419
FFPE-2	HyperPrep	1.1	38.185	159	0.592	124	0.440
FFPE-2	HyperPlus 6.5min		35.426
FFPE-2	HyperPlus 12.5min		41.864	136	0.512	160	0.518
FFPE-2	HyperPrep + HyperPlus 12.5 min		59.060	140	0.490	201	0.621
FFPE-3	HyperPrep	1.0	53.396	137	0.488	80	0.421
FFPE-3	HyperPlus 6.5min		35.269
FFPE-3	HyperPlus 12.5min		39.741	125	0.493	58	0.410
FFPE-3	HyperPrep + HyperPlus 12.5 min		56.810	125	0.468	105	0.444
FFPE-4	HyperPrep	1.7	34.328	243	0.573	251	0.569
FFPE-4	HyperPlus 6.5min		75.041
FFPE-4	HyperPlus 12.5min		100.325	161	0.330	406	0.637
FFPE-4	HyperPrep + HyperPlus 12.5 min		113.084	166	0.344	405	0.636
NA24143	HyperPrep	9.0	14.779
NA24143	HyperPlus 6.5min		227.002
NA24143	HyperPlus 12.5min		258.958	224	0.250	976	0.998
NA24143	HyperPrep + HyperPlus 12.5 min		277.782	224	0.281	955	0.998
