# Supplementary material for: NGS method for parallel processing of high quality, damaged or fragmented input material using target enrichment
Source: PLoS One. 2024 May 29;19(5):e0304411. doi: 10.1371/journal.pone.0304411 (PMC11135680; doi:10.1371/journal.pone.0304411)
Supplement: S2 Table — The data includes pipeline version, mean insert size, fraction duplicates, median target coverage, and percent (pct) target bases at 500 and 1000X, for samples NA24143, HD798, HD799, HD803 and HD777 at 10, 30, 50 and 250 ng input amounts with the combination protocol (HyperPrep + HyperPlus). (XLSX) [file pone.0304411.s002.xlsx]

## Sheet: S2
S2 Table
Sample	Version of BALSAMIC	Mean insert size (bp)	Fraction duplicates	Median target coverage	Pct target bases 500X	Pct target bases 1000X
NA24143-10ng	13.0.1	223	0.656	718	0.946	0.002
NA24143-50ng	13.0.1	224	0.262	1777	0.998	0.977
NA24143-250 ng	13.0.1	254	0.194	1997	0.998	0.991
HD798-50 ng	13.0.0	220	0.299	1604	0.994	0.852
HD798-250 ng	13.0.0	209	0.204	1914	0.998	0.984
HD799-50 ng	13.0.0	170	0.426	1232	0.988	0.763
HD799-250 ng	13.0.0	168	0.241	1725	0.997	0.964
HD803-50 ng	13.0.0	130	0.537	838	0.794	0.339
HD803-250 ng	13.0.0	127	0.304	1354	0.966	0.768
HD777-10 ng	13.0.0	191	0.776	428	0.137	0.000
HD777-30 ng	13.0.0	184	0.470	1203	0.996	0.796
