# Supplementary material for: NGS method for parallel processing of high quality, damaged or fragmented input material using target enrichment
Source: PLoS One. 2024 May 29;19(5):e0304411. doi: 10.1371/journal.pone.0304411 (PMC11135680; doi:10.1371/journal.pone.0304411)
Supplement: S3 Table — The data includes Gene:p.aa, AF Expected, AF Vardict and Quality score from Vardict for HD798, HD799, HD803 at 50 and 250 ng input amounts with the combination protocol (HyperPrep + HyperPlus). (XLSX) [file pone.0304411.s003.xlsx]

## Sheet: S3
S3 Table
		HD798-50ng		HD798-250ng		HD799-50ng		HD799-250ng		HD803-50ng		HD803-250ng
Gene:p.aa	AF Expected	AF Vardict	Quality score	AF Vardict	Quality score	AF Vardict	Quality score	AF Vardict	Quality score	AF Vardict	Quality score	AF Vardict	Quality score
BRAF:p.V600E	0.105	0.120	264	0.111	301	0.117	277	0.117	304	0.120	244	0.118	284
KIT:p.D816V	0.1	0.157	255	0.080	253	0.088	234	0.093	262	0.090	196	0.107	248
EGFR:p.E746_A750 delELREA	0.02	0.012	186	0.009	170	0.012	169	0.018	207	0.026	185	0.018	194
EGFR:p.L858R	0.03	0.038	244	0.039	243	0.043	228	0.036a	-	0.042	222	0.040	239
EGFR:p.T790M	0.01	0.012	189	0.010	183	0.010	162	0.009	169	0.011b	-	0.009	169
EGFR:p.G719S	0.245	0.2329	338	0.235	339	0.212	313	0.231	329	0.228	306	0.204	323
KRAS:p.G13D	0.15	0.145	271	0.147	290	0.146	267	0.1261	287	0.157	239	0.137	267
KRAS:p.G12D	0.06	0.079	238	0.056	238	0.063	222	0.052	236	0.055	179	0.069	227
NRAS:p.Q61K	0.125	0.144	263	0.122	271	0.119	252	0.110	270	0.114	218	0.120c	-
PIK3CA:p.E545K	0.09	0.153	243	0.093	266	0.058	201	0.083	258	0.081	182	0.071	221
PIK3CA:p.H1047R	0.175	0.170	262	0.179	310	0.186	288	0.170	306	0.207	261	0.195	290
Number of variants		3266		3048		3147		2959		2323		2542
