# Supplementary material for: NGS method for parallel processing of high quality, damaged or fragmented input material using target enrichment
Source: PLoS One. 2024 May 29;19(5):e0304411. doi: 10.1371/journal.pone.0304411 (PMC11135680; doi:10.1371/journal.pone.0304411)
Supplement: S4 Table — The data includes Gene:p.aa, AF Expected, AF Vardict and Quality score from Vardict for HD777 at 10 and 30 ng input amounts with the combination protocol (HyperPrep + HyperPlus). (XLSX) [file pone.0304411.s004.xlsx]

## Sheet: S4
S4 Table
		HD777-10ng		HD777-30ng
Gene:p.aa	AF Expected	AF Vardict	Quality score	AF Vardict	Quality score
EGFR:p.L858R	0.05	0.033	151	0.046	227
EGFR:p.E746_A750 delELREA	0.05	0.057	186	0.053	237
EGFR:p.T790M	0.05	0.039	164	0.045	233
EGFR:A767_V769dup	0.05	0.050	174	0.047	227
KRAS:p.G12D	0.05	0.084	185	0.056	211
NRAS:p.Q61K	0.05	0.088	181	0.069	214
NRAS:p.A59T	0.05	0.073	167	0.068	217
PIK3CA:p.E545K	0.05	0.080	184	0.061	201
Number of variants		2127		2452
